# Supplementary material for: The effects of creatine supplementation on cognitive function in adults: a systematic review and meta-analysis
Source: Front Nutr. 2024 Jul 12;11:1424972. doi: 10.3389/fnut.2024.1424972 (PMC11275561; doi:10.3389/fnut.2024.1424972)
Supplement: Supplementary file 4 [file Table_3.XLSX]

## Sheet: pubmed
#	Query	Results
1	creatine[Title/Abstract]	49593
2	creatine supplement[Title/Abstract]	35
3	CrM[Title/Abstract]	7754
4	creatine monohydrate[Title/Abstract]	514
5	1 OR 2 OR 3 OR 4	54295
6	cognition[Title/Abstract]	119482
7	cognitive function[Title/Abstract]	55181
8	memory[Title/Abstract]	332998
9	executive function[Title/Abstract]	22705
10	attention[Title/Abstract]	595897
11	processing speed[Title/Abstract]	11888
12	6 OR 7 OR 8 OR 9 OR 10 OR 11	1028306
13	adult[Title/Abstract]	951160
14	adults[Title/Abstract]	801402
15	aged[Title/Abstract]	778284
16	aging[Title/Abstract]	267976
17	elderly[Title/Abstract]	306985
18	13 OR 14 OR 15 OR 17 OR 18	2639325
19	animals[Title/Abstract]	809034
20	children[Title/Abstract]	1314303
21	19 OR 20	2115221
22	5 AND 12 AND 18 NOT 21	218
23	Limit 22 to dd=19930101-20240610	217

## Sheet: scopus
#	Query	Results
1	TITLE-ABS-KEY creatine	121436
2	TITLE-ABS-KEY creatine supplement	3404
3	TITLE-ABS-KEY CrM	19311
4	TITLE-ABS-KEY creatine monohydrate	757
5	TITLE-ABS-KEY 1 OR 2 OR 3 OR 4	140744
6	TITLE-ABS-KEY cognition	500808
7	TITLE-ABS-KEY cognitive function	250455
8	TITLE-ABS-KEY memory	1141034
9	TITLE-ABS-KEY executive function	80374
10	TITLE-ABS-KEY attention	2019209
11	TITLE-ABS-KEY processing speed	210614
12	TITLE-ABS-KEY 6 OR 7 OR 8 OR 9 OR 10 OR 11	3672729
13	TITLE-ABS-KEY adult	9994718
14	TITLE-ABS-KEY adults	9994718
15	TITLE-ABS-KEY aged	6473934
16	TITLE-ABS-KEY aging	1170906
17	TITLE-ABS-KEY elderly	941032
18	TITLE-ABS-KEY 13 OR 14 OR 15 OR 17 OR 18	12576681
19	TITLE-ABS-KEY animal	8459536
20	TITLE-ABS-KEY children	3771089
21	TITLE-ABS-KEY 19 OR 20	12100689
22	TITLE-ABS-KEY 5 AND 12 AND 18 NOT 21	1597
23	Limit 22 to dd=19930101-20240610	1576

## Sheet: wos
#	Query	Results
1	TS=creatine	99046
2	TS=creatine supplement	5551
3	TS=CrM	19679
4	TS=creatine monohydrate	1372
5	TS=1 OR 2 OR 3 OR 4	118650
6	TS=cognition	601277
7	TS=cognitive function	388597
8	TS=memory	2164519
9	TS=executive function	107859
10	TS=attention	2108270
11	TS=processing speed	809378
12	TS=6 OR 7 OR 8 OR 9 OR 10 OR 11	4615022
13	TS=adult	8852906
14	TS=adults	8852906
15	TS=aged	11646725
16	TS=aging	11646725
17	TS=elderly	665965
18	TS=13 OR 14 OR 15 OR 17 OR 18	15545529
19	TS=animal	23816174
20	TS=children	4627866
21	TS=19 OR 20	26713769
22	TS=5 AND 12 AND 18 NOT 21	550
23	Limit 22 to dd=19930101-20240610	531
